# Supplementary material for: Identification and Functional Characterization of Adenosine Deaminase in Mucor circinelloides: A Novel Potential Regulator of Nitrogen Utilization and Lipid Biosynthesis
Source: J Fungi (Basel). 2022 Jul 26;8(8):774. doi: 10.3390/jof8080774 (PMC9332508; doi:10.3390/jof8080774)
Supplement: Supplementary file 1 [file jof-08-00774-s001.zip]

Archive with 1 entries (1 files):
- jof-1815866-SI.pdf
